# Supplementary material for: Meta-Analysis of In Vitro Antimicrobial Capacity of Extracts and Essential Oils of Syzygium aromaticum, Citrus L. and Origanum L.: Contrasting the Results of Different Antimicrobial Susceptibility Methods
Source: Foods. 2023 Mar 16;12(6):1265. doi: 10.3390/foods12061265 (PMC10048651; doi:10.3390/foods12061265)
Supplement: Supplementary file 1 [file foods-12-01265-s001.zip]

Archive with 1 entries (1 files):
- foods-2268762-supplementary.pdf
